# Supplementary material for: Fast and flexible bacterial genomic epidemiology with PopPUNK
Source: Genome Res. 2019 Feb;29(2):304–16. doi: 10.1101/gr.241455.118 (PMC6360808; doi:10.1101/gr.241455.118)
Supplement: Supplemental Material [file supp_gr.241455.118_Supplemental_Data_S1.zip]

Archive with 3 entries (2 files):
- Supplemental_Data_S1.tar.gz
- __MACOSX/
- __MACOSX/._Supplemental_Data_S1.tar.gz
